# Supplementary material for: Improving Sleep with Far-Infrared-Emitting Pajamas: A Pilot Randomized Controlled Trial
Source: Int J Environ Res Public Health. 2023 Feb 22;20(5):3870. doi: 10.3390/ijerph20053870 (PMC10002002; doi:10.3390/ijerph20053870)
Supplement: Supplementary file 1 [file ijerph-20-03870-s001.zip]

Archive with 1 entries (1 files):
- ijerph-1995032-supplementary.pdf
